# Supplementary material for: Dimethylammonium Cation-Induced 1D/3D Heterostructure for Efficient and Stable Perovskite Solar Cells
Source: Molecules. 2022 Nov 4;27(21):7566. doi: 10.3390/molecules27217566 (PMC9656943; doi:10.3390/molecules27217566)
Supplement: Supplementary file 1 [file molecules-27-07566-s001.zip]

Archive with 1 entries (1 files):
- molecules-1976964-supplementary.pdf
